# Supplementary material for: Prediction of the Risk of Malignancy of Adnexal Masses during Pregnancy Comparing Subjective Assessment and Non-Contrast MRI Score (NCMS) in Radiologists with Different Expertise
Source: Cancers (Basel). 2023 Oct 25;15(21):5138. doi: 10.3390/cancers15215138 (PMC10648807; doi:10.3390/cancers15215138)
Supplement: Supplementary file 1 [file cancers-15-05138-s001.zip]

Archive with 1 entries (1 files):
- cancers-2592013-supplementary.pdf
